# Supplementary material for: Multifaceted bioactivity of brown seaweed-derived fucoidan from the Indian Coastline: A natural health product candidate
Source: PLoS One. 2026 Apr 7;21(4):e0346712. doi: 10.1371/journal.pone.0346712 (PMC13056200; doi:10.1371/journal.pone.0346712)
Supplement: S1 File — (XLSX) [file pone.0346712.s002.xlsx]

## Sheet: ABTS
Sargassum wightii
		concentration		Abs		Average	Control	Ac-As		Ac-As/Ac *100		std dev
									0.63213
		2	0.195	0.253	0.255	0.234333	0.637	0.402667	0.502355	63.213		0.0340783
		1	0.285	0.35	0.316	0.317	0.637	0.32	0.433281	50.2355		0.0325115
		0.5	0.35	0.361	0.372	0.361	0.637	0.276	0.416013	43.3281		0.011
		0.25	0.391	0.352	0.373	0.372	0.637	0.265	0.25484	41.6013		0.0195192
		0.125	0.5	0.442	0.482	0.474667	0.637	0.162333		25.484		0.0296873
										IC 50 = 1.09 mg/ml		0.034
Sargassum tenerrimum
	concentration		Abs		Average	Control	Ac-As	Ac-As/Ac
											std dev
	2	0.27	0.308	0.302	0.293333	0.637	0.343667	0.539508	53.9508		0.0204287
	1	0.39	0.357	0.339	0.357	0.637	0.28	0.43956	43.956		0.025865
	0.5	0.439	0.487	0.47	0.465333	0.637	0.171667	0.269492	26.9492		0.0243379
	0.25	0.508	0.537	0.471	0.505333	0.637	0.131667	0.206698	20.6698		0.0330807
	0.125	0.57	0.478	0.518	0.522	0.637	0.115	0.180534	18.0534		0.0461303
									IC 50 = 1.64 mg/ml		0.025
Sargassum cinereum
	concentration		Abs		Average	Control	Ac-As	Ac-As/Ac	Ac-As/Ac *100		Std.Dev
	2	0.217	0.258	0.207	0.227333	0.637	0.409667	0.643119	64.3119		0.0270247
	1	0.254	0.221	0.25	0.241667	0.637	0.395333	0.620617	58.922		0.0180093
	0.5	0.453	0.401	0.429	0.427667	0.637	0.209333	0.328624	32.4961		0.0260256
	0.25	0.504	0.485	0.464	0.484333	0.637	0.152667	0.239665	23.9665		0.0200083
	0.125	0.49	0.511	0.522	0.507667	0.637	0.129333	0.203035	19.7802		0.0162583
									IC 50 = 1.18 mg/ml		0.027
Padina tetrastromatica
	concentration		Abs		Average	Control	Ac-As	Ac-As/Ac	Ac-As/Ac *100
											STD DEV
	2	0.335	0.3	0.286	0.307	0.637	0.33	0.518053	51.8053		0.0252389
	1	0.384	0.348	0.367	0.366333	0.637	0.270667	0.424908	42.4908		0.0180093
	0.5	0.376	0.417	0.396	0.396333	0.637	0.240667	0.377813	37.7813		0.020502
	0.25	0.422	0.4	0.441	0.421	0.637	0.216	0.339089	33.9089		0.0205183
	0.125	0.424	0.454	0.484	0.454	0.637	0.183	0.287284	28.7284		0.03
							IC 50 = 1.75 mg/ml			0.025
Padina boergensii
	concentration		Abs		Average	Control	Ac-As	Ac-As/Ac	Ac-As/Ac *100		Std.Dev
	2	0.349	0.3	0.311	0.32	0.637	0.317	0.497645	49.7645		0.0209921
	1	0.372	0.421	0.382	0.391667	0.637	0.245333	0.385139	38.5139		0.0258908
	0.5	0.396	0.386	0.43	0.404	0.637	0.233	0.365777	36.5777		0.0230651
	0.25	0.493	0.514	0.534	0.513667	0.637	0.123333	0.193616	19.3616		0.020502
	0.125	0.52	0.515	0.548	0.527667	0.637	0.109333	0.171638	17.1638		0.0177858
									IC 50 = 1.82 mg/ml		0.0216472
Turbinaria conoides
	concentration		Abs		Average	Control	Ac-As	Ac-As/Ac	Ac-As/Ac *100		std dev
	2	0.306	0.234	0.27	0.27	0.637	0.367	0.576138	57.6138		0.036
	1	0.365	0.4	0.376	0.380333	0.637	0.256667	0.40293	40.293		0.0178979
	0.5	0.461	0.459	0.439	0.453	0.637	0.184	0.288854	28.8854		0.0121655
	0.25	0.536	0.496	0.499	0.510333	0.637	0.126667	0.198849	19.8849		0.0222785
	0.125	0.54	0.579	0.518	0.545667	0.637	0.0913333	0.14338	14.338		0.0308923
									IC 50 = 1.55 mg/ml		0.036
ST

## Sheet: DPPH
Sargassum wightii
	concentration		Abs		Average	Control	Ac-As	Ac-As/Ac	Ac-As/Ac *100		STD DEV
	2	0.213	0.233	0.221	0.222333	0.604	0.381667	0.631898	63.1898		0.0100664
	1	0.268	0.248	0.227	0.247667	0.604	0.356333	0.589956	58.9956		0.020502
	0.5	0.277	0.316	0.298	0.297	0.604	0.307	0.508278	50.8278		0.0195192
	0.25	0.281	0.323	0.303	0.302333	0.604	0.301667	0.499448	49.9448		0.0210079
	0.125	0.301	0.326	0.352	0.326333	0.604	0.277667	0.459713	45.9713		0.0255016
									IC 50 = 0.3477mg/ml		0.019
Sargassum tenerrimum
	concentration		Abs		Average	Control	Ac-As	Ac-As/Ac	Ac-As/Ac *100		STD DEV
	2	0.2	0.27	0.23	0.233333	0.604	0.370667	0.613687	61.3687		0.0351188
	1	0.33	0.36	0.33	0.34	0.604	0.264	0.437086	43.7086		0.0173205
	0.5	0.49	0.41	0.44	0.446667	0.604	0.157333	0.260486	26.0486		0.0404145
	0.25	0.54	0.6	0.58	0.573333	0.604	0.0306667	0.0507726	5.07726		0.0305505
	0.125	0.58	0.571	0.593	0.581333	0.604	0.0226667	0.0375276	3.75276		0.0110604
									IC 50 = 1.47 mg/ml		0.035
Sargassum cinereum
	concentration		Abs		Average	Control	Ac-As	Ac-As/Ac	Ac-As/Ac *100		STD DEV
	2	0.217	0.233	0.247	0.232333	0.604	0.371667	0.615342	61.5342		0.0150111
	1	0.242	0.279	0.26	0.260333	0.604	0.343667	0.568985	56.8985		0.0185023
	0.5	0.27	0.291	0.252	0.271	0.604	0.333	0.551325	55.1325		0.0195192
	0.25	0.32	0.275	0.296	0.297	0.604	0.307	0.508278	50.8278		0.0225167
	0.125	0.336	0.31	0.294	0.313333	0.604	0.290667	0.481236	48.1236		0.0211975
									IC 50 0.342mg/ml		0.019
Padina tetrastromatica
	concentration		Abs		Average	Control	Ac-As	Ac-As/Ac	Ac-As/Ac *100		STD DEV
	2	0.239	0.227	0.21	0.225333	0.604	0.378667	0.626932	62.6932		0.0145717
	1	0.253	0.284	0.3	0.279	0.604	0.325	0.538079	53.8079		0.0238956
	0.5	0.288	0.312	0.335	0.311667	0.604	0.292333	0.483996	48.3996		0.0235018
	0.25	0.371	0.355	0.336	0.354	0.604	0.25	0.413907	41.3907		0.0175214
	0.125	0.429	0.388	0.407	0.408	0.604	0.196	0.324503	32.4503		0.0205183
									IC 50 = 0.93mg/ml		0.023
Padina boergensii
	concentration		Abs		Average	Control	Ac-As	Ac-As/Ac	Ac-As/Ac *100		STD DEV
	2	0.192	0.213	0.234	0.213	0.604	0.767	0.782653	78.2653		0.021
	1	0.238	0.273	0.255	0.255333	0.604	0.348667	0.577263	57.7263		0.0175024
	0.5	0.26	0.294	0.276	0.276667	0.604	0.327333	0.541943	54.1943		0.0170098
	0.25	0.326	0.305	0.284	0.305	0.604	0.299	0.495033	49.5033		0.021
	0.125	0.337	0.36	0.381	0.359333	0.604	0.244667	0.405077	40.5077		0.0220076
									IC 50 = 0.43mg/ml		0.017
Turbinaria conoides
	concentration		Abs		Average	Control	Ac-As	Ac-As/Ac	Ac-As/Ac *100		STD DEV
	2	0.109	0.132	0.153	0.131333	0.604	0.472667	0.782561	78.2561		0.0220076
	1	0.25	0.224	0.223	0.232333	0.604	0.371667	0.615342	61.5342		0.015308
	0.5	0.271	0.293	0.31	0.291333	0.604	0.312667	0.51766	51.766		0.0195533
	0.25	0.332	0.297	0.319	0.316	0.604	0.288	0.476821	47.6821		0.0176918
	0.125	0.322	0.352	0.376	0.35	0.604	0.254	0.42053	42.053		0.0270555
									IC 50 = 0.437 mg/ml		0.02

## Sheet: HRSA
Sargassum wightii
		concentration				Average	Control	Ac-As	Ac-As/Ac	Ac-As/Ac *100		STD DEV
		2	0.223	0.212	0.236	0.223667	0.641	0.417333	0.651066	65.1066		0.0120139
		1	0.355	0.31	0.332	0.332333	0.641	0.308667	0.481539	48.1539		0.0225019
		0.5	0.396	0.385	0.39	0.390333	0.641	0.250667	0.391056	39.1056		0.00550757
		0.25	0.475	0.497	0.485	0.485667	0.641	0.155333	0.24233	24.233		0.0110151
		0.125	0.539	0.51	0.528	0.525667	0.641	0.115333	0.179927	17.9927		0.0146401
										IC 50 = 1.23mg/ml		0.0121
Sargassum tenerrimum
	concentration		Abs		Average	Control	Ac-As	Ac-As/Ac	Ac-As/Ac *100		STD DEV
	2	0.291	0.334	0.313	0.312667	0.641	0.328333	0.51222	51.222		0.0215019
	1	0.418	0.397	0.371	0.395333	0.641	0.245667	0.383255	38.3255		0.0235443
	0.5	0.437	0.496	0.462	0.465	0.641	0.176	0.274571	27.4571		0.0296142
	0.25	0.511	0.466	0.491	0.489333	0.641	0.151667	0.236609	23.6609		0.0225462
	0.125	0.587	0.573	0.561	0.573667	0.641	0.0673333	0.105044	10.5044		0.0130128
									IC 50 = 1.80 mg/ml		0.0220439
Sargassum cinereum
	concentration		Abs		Average	Control	Ac-As	Ac-As/Ac	Ac-As/Ac *100		STD DEV
	2	0.22	0.231	0.242	0.231	0.641	0.41	0.639626	63.9626		0.011
	1	0.33	0.274	0.302	0.302	0.641	0.339	0.528861	52.8861		0.028
	0.5	0.454	0.439	0.415	0.436	0.641	0.205	0.319813	31.9813		0.0196723
	0.25	0.48	0.493	0.502	0.491667	0.641	0.149333	0.232969	23.2969		0.0110604
	0.125	0.57	0.52	0.556	0.548667	0.641	0.0923333	0.144046	14.4046		0.0257941
									IC 50 =1.26mg/ml		0.011
Padina tetrastromatica
	concentration		Abs		Average	Control	Ac-As	Ac-As/Ac	Ac-As/Ac *100		STD DEV
	2	0.224	0.2	0.213	0.212333	0.641	0.428667	0.668747	66.8747		0.0120139
	1	0.314	0.335	0.291	0.313333	0.641	0.327667	0.51118	51.118		0.0220076
	0.5	0.374	0.415	0.396	0.395	0.641	0.246	0.383775	38.3775		0.0205183
	0.25	0.501	0.526	0.506	0.511	0.641	0.13	0.202808	20.2808		0.0132288
	0.125	0.56	0.578	0.571	0.569667	0.641	0.0713333	0.111284	11.1284		0.00907377
								IC 50 =1.387 mg/ml			0.012
Padina boergensii
	concentration		Abs		Average	Control	Ac-As	Ac-As/Ac	Ac-As/Ac *100		STD DEV
	2	0.321	0.3	0.28	0.300333	0.641	0.340667	0.531461	53.1461		0.020502
	1	0.404	0.356	0.381	0.380333	0.641	0.260667	0.406656	40.6656		0.0240069
	0.5	0.473	0.461	0.45	0.461333	0.641	0.179667	0.280291	28.0291		0.0115036
	0.25	0.55	0.513	0.478	0.513667	0.641	0.127333	0.198648	19.8648		0.0360046
	0.125	0.587	0.608	0.564	0.586333	0.641	0.0546667	0.0852834	8.52834		0.0220076
									IC 50 = 1.69mg/ml		0.021
Turbinaria conoides
	concentration		Abs		Average	Control	Ac-As	Ac-As/Ac	Ac-As/Ac *100		STD DEV
	2	0.263	0.224	0.247	0.244667	0.641	0.396333	0.618305	61.8305		0.0196044
	1	0.346	0.369	0.36	0.358333	0.641	0.282667	0.440978	44.0978		0.0115902
	0.5	0.381	0.41	0.432	0.407667	0.641	0.233333	0.364015	36.4015		0.0255799
	0.25	0.455	0.492	0.477	0.474667	0.641	0.166333	0.25949	25.949		0.01861
	0.125	0.53	0.507	0.514	0.517	0.641	0.124	0.193448	19.3448		0.0117898
									IC 50 = 1.36mg/ml		0.019
PT

## Sheet: NO
Sargassum wightii
	concentration		Abs		Average	Control	Ac-As	Ac-As/Ac	Ac-As/Ac *100		STD DEV
	2	0.37	0.347	0.319	0.345333	0.907	0.561667	0.619258	61.9258		0.0255408
	1	0.449	0.499	0.476	0.474667	0.907	0.432333	0.476663	47.6663		0.0250267
	0.5	0.566	0.521	0.544	0.543667	0.907	0.363333	0.400588	40.0588		0.0225019
	0.25	0.67	0.678	0.651	0.666333	0.907	0.240667	0.265344	26.5344		0.0138684
	0.125	0.72	0.767	0.742	0.743	0.907	0.164	0.180816	18.0816		0.023516
								IC 50=1.29mg/ml			0.025
Sargassum tenerrimum
	concentration		Abs		Average	Control	Ac-As	Ac-As/Ac	Ac-As/Ac *100		STD DEV
	2	0.39	0.414	0.375	0.393	0.907	0.514	0.566703	56.6703		0.0196723
	1	0.497	0.468	0.499	0.488	0.907	0.419	0.461963	46.1963		0.0173494
	0.5	0.52	0.541	0.563	0.541333	0.907	0.365667	0.403161	40.3161		0.0215019
	0.25	0.57	0.59	0.617	0.592333	0.907	0.314667	0.346931	34.6931		0.0235867
	0.125	0.636	0.657	0.69	0.661	0.907	0.246	0.271224	27.1224		0.0272213
									IC 50 = 1.411 mg/ml		0.02
Sargassum cinereum
	concentration		Abs		Average	Control	Ac-As	Ac-As/Ac	Ac-As/Ac *100		STD DEV
	2	0.32	0.302	0.346	0.322667	0.907	0.584333	0.644248	64.4248		0.0221209
	1	0.478	0.43	0.454	0.454	0.907	0.453	0.499449	49.9449		0.024
	0.5	0.548	0.51	0.512	0.523333	0.907	0.383667	0.423006	42.3006		0.0213854
	0.25	0.656	0.677	0.662	0.665	0.907	0.242	0.266814	26.6814		0.0108167
	0.125	0.776	0.731	0.754	0.753667	0.907	0.153333	0.169055	16.9055		0.0225019
							IC 50 = 1.20 mg/ml			0.022
Padina tetrastromatica
	concentration		Abs		Average	Control	Ac-As	Ac-As/Ac	Ac-As/Ac *100		STD DEV
	2	0.332	0.358	0.341	0.343667	0.907	0.563333	0.621095	62.1095		0.0132035
	1	0.52	0.463	0.489	0.490667	0.907	0.416333	0.459022	45.9022		0.0285365
	0.5	0.58	0.548	0.567	0.565	0.907	0.342	0.377067	37.7067		0.0160935
	0.25	0.698	0.677	0.65	0.675	0.907	0.232	0.255788	25.5788		0.0240624
	0.125	0.785	0.761	0.774	0.773333	0.907	0.133667	0.147372	14.7372		0.0120139
							IC 50 = 1.33mg/ml			0.013
Padina boergensii
	concentration		Abs		Average	Control	Ac-As	Ac-As/Ac	Ac-As/Ac *100		STD DEV
	2	0.357	0.332	0.311	0.333333	0.907	0.573667	0.632488	63.2488		0.023029
	1	0.483	0.464	0.441	0.462667	0.907	0.444333	0.489893	48.9893		0.0210317
	0.5	0.583	0.602	0.568	0.584333	0.907	0.322667	0.355752	35.5752		0.0170392
	0.25	0.636	0.674	0.656	0.655333	0.907	0.251667	0.277472	27.7472		0.0190088
	0.125	0.751	0.753	0.733	0.745667	0.907	0.161333	0.177876	17.7876		0.0110151
								IC 50 = 1.27mg/ml		0.023
Turbinaria conoides
	concentration		Abs		Average	Control	Ac-As	Ac-As/Ac	Ac-As/Ac *100		STD DEV
	2	0.304	0.341	0.325	0.323333	0.907	0.583667	0.643513	64.3513		0.0185562
	1	0.442	0.391	0.424	0.419	0.907	0.488	0.538037	53.8037		0.025865
	0.5	0.494	0.515	0.535	0.514667	0.907	0.392333	0.432562	43.2562		0.020502
	0.25	0.593	0.565	0.596	0.584667	0.907	0.322333	0.355384	35.5384		0.0170978
	0.125	0.669	0.713	0.69	0.690667	0.907	0.216333	0.238515	23.8515		0.0220076
								IC 50 = 1.12mg/ml		0.018

## Sheet: FRAP
	FRAP		y = 0.464x − 0.0114
Sargassum wightii
							For 60ul	*83.33333
	concentration		Abs		Average	*.464	-0.0114			STD DEV
	2	0.364	0.402	0.382	0.382667	0.177557	0.166157	13.8459	mMFe/g of extract	0.0190088
Sargassum tenerrimum
	concentration				Average	*0.464	-0.0114	*83.33
	2	0.476	0.494	0.517	0.495667	0.229989	0.218589	18.215	0.0205508
Sargassum cinereum
	concentration		Abs		Average	*0.464	0.0114	*83.33
	2	0.862	0.884	0.902	0.882667	0.409557	0.398157	33.1785	0.0200333
Padina tetrastromatica
		concentration		As		Average	*.464	-0.0114	*83.33	std dev
		2	0.472	0.449	0.5	0.473667	0.219781	0.208381	17.3644	0.0255408
Padina boergensii
	concentration		Abs		Average	*0.464	-0.0114	*83.33	std dev
	2	0.45	0.474	0.498	0.474	0.219936	0.208536	17.3773	0.024
Turbinaria conoides
	concentration		Abs		Average	*0.464	-0.0114	*83.33
	2	0.439	0.476	0.492	0.469	0.217616	0.206216	17.184	0.0271846

## Sheet: alpha- glucosidase
	Alpha glucosidase
Sargassum wightii
	concentration		Abs		Average	Control	Ac-As	Ac-As/Ac	Ac-As/Ac *100		STD DEV
	2	0.362	0.32	0.342	0.341333	0.43	0.0886667	0.206202	20.6202		0.0210079
	1	0.39	0.193	0.29	0.291	0.43	0.139	0.323256	32.3256		0.0985038
	0.5	0.226	0.267	0.245	0.246	0.43	0.184	0.427907	42.7907		0.0205183
	0.25	0.168	0.187	0.205	0.186667	0.43	0.243333	0.565891	56.5891		0.0185023
	0.125	0.167	0.17	0.137	0.158	0.43	0.272	0.632558	63.2558		0.0182483
								IC 50 = 0.45mg/ml		0.021
Sargassum tenerrimum
	concentration		Abs		Average	Control	Ac-As	Ac-As/Ac	Ac-As/Ac *100		STD DEV
	2	0.38	0.378	0.421	0.393	0.43	0.037	0.0860465	8.60465		0.0242693
	1	0.342	0.378	0.356	0.358667	0.43	0.0713333	0.165891	16.5891		0.0181475
	0.5	0.326	0.286	0.31	0.307333	0.43	0.122667	0.285271	28.5271		0.0201329
	0.25	0.259	0.295	0.297	0.283667	0.43	0.146333	0.34031	34.031		0.0213854
	0.125	0.29	0.239	0.256	0.261667	0.43	0.168333	0.391473	39.1473		0.0259679
								IC 50 = 0.77mg/ml		0.018
Sargassum cinereum
	concentration		Abs		Average	Control	Ac-As	Ac-As/Ac	Ac-As/Ac *100		std dev
	2	0.301	0.33	0.355	0.328667	0.43	0.101333	0.235659	23.5659		0.0270247
	1	0.331	0.29	0.31	0.310333	0.43	0.119667	0.278295	27.8295		0.020502
	0.5	0.259	0.29	0.313	0.287333	0.43	0.142667	0.331783	33.1783		0.0270986
	0.25	0.199	0.185	0.172	0.185333	0.43	0.244667	0.568992	56.8992		0.0135031
	0.125	0.179	0.2	0.156	0.178333	0.43	0.251667	0.585271	58.5271		0.0220076
								ic 50 = 0.22mg/ml		0.013
Padina tetrastromatica
	concentration		Abs		Average	Control	Ac-As	Ac-As/Ac	Ac-As/Ac *100		STD DEV
	2	0.318	0.334	0.354	0.335333	0.43	0.0946667	0.220155	22.0155		0.018037
	1	0.354	0.3	0.326	0.326667	0.43	0.103333	0.24031	24.031		0.0270062
	0.5	0.302	0.327	0.308	0.312333	0.43	0.117667	0.273643	27.3643		0.0130512
	0.25	0.321	0.307	0.283	0.303667	0.43	0.126333	0.293798	29.3798		0.019218
	0.125	0.245	0.223	0.199	0.222333	0.43	0.207667	0.482946	48.2946		0.0230072
								IC 50 1.32mg/ml		0.027
Padina boergensii
	concentration		Abs		Average	Control	Ac-As	Ac-As/Ac	Ac-As/Ac *100		STD DEV
	2	0.397	0.374	0.352	0.374333	0.43	0.0556667	0.129457	12.9457		0.0225019
	1	0.3	0.327	0.35	0.325667	0.43	0.104333	0.242636	24.2636		0.0250267
	0.5	0.283	0.27	0.292	0.281667	0.43	0.148333	0.344961	34.4961		0.0110604
	0.25	0.24	0.282	0.265	0.262333	0.43	0.167667	0.389922	38.9922		0.0211266
	0.125	0.29	0.232	0.264	0.262	0.43	0.168	0.390698	39.0698		0.0290517
								IC 50 = 0.59mg/ml		0.025
Turbinaria conoides
	concentration		Abs		Average	Control	Ac-As	Ac-As/Ac	Ac-As/Ac *100		STD DEV
	2	0.361	0.39	0.408	0.386333	0.43	0.0436667	0.10155	10.155		0.0237136
	1	0.31	0.344	0.369	0.341	0.43	0.089	0.206977	20.6977		0.0296142
	0.5	0.28	0.297	0.321	0.299333	0.43	0.130667	0.303876	30.3876		0.0205994
	0.25	0.269	0.25	0.227	0.248667	0.43	0.181333	0.421705	42.1705		0.0210317
	0.125	0.24	0.219	0.2	0.219667	0.43	0.210333	0.489147	48.9147		0.0200083
								ic 50 = 0.229mg/ml			0.022

## Sheet: alpha amylase
	Alpha amylase
Sargassum wightii
	concentration		Abs		Average	Control	Ac-As	Ac-As/Ac	Ac-As/Ac *100		Std
	2	0.63	0.674	0.653	0.652333	0.674	0.0216667	0.0321464	3.21464		0.0220076
	1	0.528	0.55	0.54	0.539333	0.674	0.134667	0.199802	19.9802		0.0110151
	0.5	0.44	0.472	0.505	0.472333	0.674	0.201667	0.299209	29.9209		0.0325013
	0.25	0.39	0.439	0.408	0.412333	0.674	0.261667	0.388229	38.8229		0.0247857
	0.125	0.265	0.31	0.29	0.288333	0.674	0.385667	0.572206	57.2206		0.0225462
									ic50 = 0.042mg/ml		0.02
Sargassum tenerrimum
	concentration		Abs		Average	Control	Ac-As	Ac-As/Ac	Ac-As/Ac *100		std
	2	0.629	0.588	0.609	0.608667	0.674	0.0653333	0.0969337	9.69337		0.020502
	1	0.541	0.5	0.515	0.518667	0.674	0.155333	0.230465	23.0465		0.0207445
	0.5	0.493	0.48	0.47	0.481	0.674	0.193	0.28635	28.635		0.0115326
	0.25	0.365	0.398	0.396	0.386333	0.674	0.287667	0.426805	42.6805		0.0185023
	0.125	0.272	0.313	0.296	0.293667	0.674	0.380333	0.564293	56.4293		0.0205994
								ic50 0.059mg/ml			0.011
Sargassum cinereum
	concentration		Abs		Average	Control	Ac-As	Ac-As/Ac	Ac-As/Ac *100		std
	2	0.61	0.59	0.567	0.589	0.674	0.085	0.126113	12.6113		0.0215174
	1	0.572	0.52	0.516	0.536	0.674	0.138	0.204748	20.4748		0.031241
	0.5	0.422	0.443	0.463	0.442667	0.674	0.231333	0.343225	34.3225		0.020502
	0.25	0.362	0.38	0.4	0.380667	0.674	0.293333	0.435213	43.5213		0.0190088
	0.125	0.3	0.302	0.337	0.313	0.674	0.361	0.535608	53.5608		0.0208087
								IC 50= 0.0728mg/ml			0.021
Padina tetrastromatica
	concentration		Abs		Average	Control	Ac-As	Ac-As/Ac	Ac-As/Ac *100		Std
	2	0.651	0.618	0.62	0.629667	0.674	0.0443333	0.0657765	6.57765		0.0185023
	1	0.54	0.52	0.5	0.52	0.674	0.154	0.228487	22.8487		0.02
	0.5	0.511	0.49	0.468	0.489667	0.674	0.184333	0.273492	27.3492		0.0215019
	0.25	0.361	0.322	0.343	0.342	0.674	0.332	0.492582	49.2582		0.0195192
	0.125	0.285	0.251	0.24	0.258667	0.674	0.415333	0.616222	61.6222		0.0234592
									ic 50 0.152mg/ml		0.018
Padina boergensii
	concentration		Abs		Average	Control	Ac-As	Ac-As/Ac	Ac-As/Ac *100		std
	2	0.67	0.65	0.628	0.649333	0.674	0.0246667	0.0365974	3.65974		0.0210079
	1	0.538	0.561	0.586	0.561667	0.674	0.112333	0.166667	16.6667		0.0240069
	0.5	0.51	0.5	0.53	0.513333	0.674	0.160667	0.238378	23.8378		0.0152753
	0.25	0.405	0.425	0.445	0.425	0.674	0.249	0.369436	36.9436		0.02
	0.125	0.296	0.339	0.32	0.318333	0.674	0.355667	0.527695	52.7695		0.0215484
										ic 50 0.26mg/ml	0.02
Turbinaria conoides
	concentration		Abs		Average	Control	Ac-As	Ac-As/Ac	Ac-As/Ac *100		std
	2	0.663	0.622	0.614	0.633	0.674	0.041	0.0608309	6.08309		0.0262869
	1	0.529	0.56	0.58	0.556333	0.674	0.117667	0.17458	17.458		0.025697
	0.5	0.453	0.437	0.485	0.458333	0.674	0.215667	0.31998	31.998		0.0244404
	0.25	0.32	0.334	0.355	0.336333	0.674	0.337667	0.500989	50.0989		0.0176163
	0.125	0.2	0.226	0.249	0.225	0.674	0.449	0.666172	66.6172		0.0245153
									ic 50 0.25mg/ml		0.0176

## Sheet: sugar, fucose and sulphate
	Fucose sugar					y-0.0128/0.0046							Sulphate content
				Average	Y-0.0128			std dev								Average	y=0.0004x	for 1mg	%	std dev
Sargassum wightii	0.271	0.258	0.261	0.263333	0.250533	54.4638		0.00680686				Sargassum wightii	0.546	0.551	0.565	0.554	1385	138.5	13.85	0.00984886
Turbinaria conoides	0.435	0.426	0.415	0.425333	0.412533	89.6812		0.0100167				Turbinaria conoides	0.9	0.932	0.908	0.913333	2283.33	228.333	22.8333	0.0166533
Padina boergensii	0.36	0.381	0.354	0.365	0.3522	76.5652		0.0141774				Padina boergensii	0.819	0.833	0.845	0.832333	2080.83	208.083	20.8083	0.0130128
Padina tetrastromatica	0.213	0.233	0.226	0.224	0.2112	45.913		0.0101489				Padina tetrastromatica	0.261	0.264	0.279	0.268	670	67	6.7	0.00964365
Sargassum tenerrimum	0.161	0.2	0.186	0.182333	0.169533	36.8551		0.0197569				Sargassum tenerrimum	0.241	0.261	0.265	0.255667	639.167	63.9167	6.39167	0.0128582
Sargassum cinereum	0.205	0.194	0.214	0.204333	0.191533	41.6377		0.0100167				Sargassum cinereum	0.473	0.477	0.495	0.481667	1204.17	120.417	12.0417	0.0117189
		0.0128
		0.0046
							Uronic acid
							Abs
									Average	y-0.01	y-0.01/0.024		%	std dev
					Turbinaria conoides	0.216	0.237	0.228	0.227	0.217	9.04167		0.904167	0.0105357
					Padina boergensii	0.458	0.467	0.488	0.471	0.461	19.2083		1.92083	0.0153948
					Padina tetrastromatica	0.662	0.676	0.658	0.665333	0.655333	27.3056		2.73056	0.00945163
					Sargassum tenerrimum	0.314	0.335	0.347	0.332	0.322	13.4167		1.34167	0.0167033
					Sargassum cinereum	0.163	0.187	0.22	0.19	0.18	7.5		0.75	0.0286182
					Sargassum wightii	0.153	0.143	0.132	0.142667	0.132667	5.52778		0.552778	0.010504
Ratio
	Fucose	Sulphate	Fucose/sulphate ratio
Sargassum wightii	54.46	13.85	3.93213
Sargassum tenerrimum	36.85	6.31	5.83994
Sargassum cinereum	41.71	12.05	3.46141
Padina boergesenii	76.27	20.81	3.66506
Padina tetrastromatica	45.91	6.7	6.85224
Turbinaria conoides	89.68	22.83	3.92816
Yield (%)
				Average	SD
Sargassum wightii	8	8.2	8	8.06667	0.0942809
Sargassum tenerrimum	8.4	8.5	8.5	8.46667	0.0471405
Sargassum cinereum	7	6.9	6.9	6.93333	0.0471405
Padina boergesenii	6	6	5.9	5.96667	0.0471405
Padina tetrastromatica	7.2	7.2	7.1	7.16667	0.0471405
Turbinaria conoides	4.4	4.5	4.3	4.4	0.0816497

## Sheet: Anticancer
Anticancer
	% Viability = (OD of treated sample - OD of blank) / (OD of control - OD of blank) * 100
				OD of teated samlple= average
				Average	OD of Blank	OD aver-OD Blank				OD control-OD of blank	control-Blank	divison of both	*100	std dev
Sargassum wightii	0.3856	0.2641	0.1794	0.276367	0.13	0.146367			SW	0.57	0.44	0.332652	33.2652	0.103646
Sargassum tenerrimum	0.4317	0.2242	0.2261	0.294	0.13	0.164			ST	0.57	0.44	0.372727	37.2727	0.119255
Sargassum cinereum	0.5443	0.2497	0.1631	0.319033	0.13	0.189033			SC	0.57	0.44	0.429621	42.9621	0.199834
Padina boergesenii	0.1981	0.1675	0.4843	0.2833	0.13	0.1533			PT	0.57	0.44	0.348409	34.8409	0.174742
Padina tetrastromatica	0.1364	0.1792	0.2254	0.180333	0.13	0.0503333			PB	0.57	0.44	0.114394	11.4394	0.0445108
Turbinaria conoides	0.1175	0.1681	0.3882	0.2246	0.13	0.0946			TUR	0.57	0.44	0.215	21.5	0.143923
